# Supplementary material for: Correction: Peripheral Delivery of a CNS Targeted, Metalo-Protease Reduces Aβ Toxicity in a Mouse Model of Alzheimer’s Disease
Source: PLoS One. 2025 Aug 20;20(8):e0330647. doi: 10.1371/journal.pone.0330647 (PMC12367130; doi:10.1371/journal.pone.0330647)
Supplement: S1 File — (XLSX) [file pone.0330647.s001.xlsx]

## Sheet: Sheet1
Control	LV-NEP	LV-secNep	LV-ApoB secNep
1761	14391	6174	3554	nep act lysate
1873	10911	7006	4612	nep act lysate
1907	9871	6520	4810	nep act lysate
2396	11679	5321	5142	nep act lysate
2265	13222	7621	6349	nep act lysate
1650	11407	5122	5190	nep act lysate
Control	LV-NEP	LV-secNep	LV-ApoB secNep
412	3416	2926	5116	Abeta cleavage lysate
381	2561	3312	4987	Abeta cleavage lysate
463	3215	3105	6004	Abeta cleavage lysate
485	3750	2809	4716	Abeta cleavage lysate
446	4371	2219	4817	Abeta cleavage lysate
524	3713	2198	5318	Abeta cleavage lysate
Control	LV-NEP	LV-secNep	LV-ApoB secNep
157	598	1895	2450	nep act CM
261	423	1910	3120	nep act CM
328	515	2210	2811	nep act CM
295	621	2509	2751	nep act CM
258	613	2451	2871	nep act CM
196	504	2093	3245	nep act CM
Control	LV-NEP	LV-secNep	LV-ApoB secNep
925	1164	3912	4912	Abeta cleavage CM
954	1091	2891	4485	Abeta cleavage CM
801	1221	3115	3250	Abeta cleavage CM
863	1359	3211	3855	Abeta cleavage CM
922	1468	3819	3766	Abeta cleavage CM
866	1375	4118	3100	Abeta cleavage CM
