# Supplementary material for: Correction: Peripheral Delivery of a CNS Targeted, Metalo-Protease Reduces Aβ Toxicity in a Mouse Model of Alzheimer’s Disease
Source: PLoS One. 2025 Aug 20;20(8):e0330647. doi: 10.1371/journal.pone.0330647 (PMC12367130; doi:10.1371/journal.pone.0330647)
Supplement: S2 File — The image underlying the Fig 2 Tubulin LV-control Aβ CM (10 nM) result appears blurred in the lower right area where the scale bar was placed for the published figure. There also appear to be black markings near the lower and left edges of the image, which are also visible in the published figure if levels are adjusted to visualize background. (ZIP) [file pone.0330647.s002.zip]

Archive with 13 entries (12 files):
- S2 File - underlying data Fig 2A/
- S2 File - underlying data Fig 2A/apobsecnep cells nep LV-control.tif
- S2 File - underlying data Fig 2A/apobsecnep cells nep LV-Nep.tif
- S2 File - underlying data Fig 2A/apobsecnep cells nep LV-secnep.tif
- S2 File - underlying data Fig 2A/apobsecnep cells nep LV-secnepapob.tif
- S2 File - underlying data Fig 2A/apobsecnep cells tub lv-apobsecnep Abeta.tif
- S2 File - underlying data Fig 2A/apobsecnep cells tub lv-apobsecnep veh.tif
- S2 File - underlying data Fig 2A/apobsecnep cells tub lv-ctl Abeta.tif
- S2 File - underlying data Fig 2A/apobsecnep cells tub lv-ctl veh.tif
- S2 File - underlying data Fig 2A/apobsecnep cells tub lv-nep Abeta.tif
- S2 File - underlying data Fig 2A/apobsecnep cells tub lv-nep veh.tif
- S2 File - underlying data Fig 2A/apobsecnep cells tub lv-secnep Abeta.tif
- S2 File - underlying data Fig 2A/apobsecnep cells tub lv-secnep veh.tif
