# Supplementary material for: Correction: Peripheral Delivery of a CNS Targeted, Metalo-Protease Reduces Aβ Toxicity in a Mouse Model of Alzheimer’s Disease
Source: PLoS One. 2025 Aug 20;20(8):e0330647. doi: 10.1371/journal.pone.0330647 (PMC12367130; doi:10.1371/journal.pone.0330647)
Supplement: S3 File — (XLSX) [file pone.0330647.s003.xlsx]

## Sheet: Sheet1
Control-	Control+	LV-NEP-	LV-NEP+	LV-secNEP-	LV-secNEP+	LV-apoBsecNEP-	LV-apoBsecNEP+
9712	6541	9105	13098	67551	51423	45183	55675	nep activity CM cells
7665	9103	7866	8765	53211	54000	89612	52341	nep activity CM cells
10345	8050	10881	11006	68651	54319	54304	47619	nep activity CM cells
11872	9877	9544	12344	44531	52331	76152	56211	nep activity CM cells
12761	8641	9561	10167	48761	45231	56421	65412	nep activity CM cells
12549	8513	10982	10500	56442	51092	70924	50193	nep activity CM cells
14335	9011	9877	9500	54320	62142	60978	43908	nep activity CM cells
8766	9123	8542	13098	55399	56542	55641	38913	nep activity CM cells
9871	8766	9314	12981	51241	41663	89613	34811	nep activity CM cells
10961	11987	9544	10923	63211	36617	51420	60544	nep activity CM cells
Control-	Control+	LV-NEP-	LV-NEP+	LV-secNEP-	LV-secNEP+	LV-apoBsecNEP-	LV-apoBsecNEP+
36113	41888	75236	91076	41228	41500	39836	43000	nep activity lysate cells
39766	42637	66543	98721	48205	41900	41015	43177	nep activity lysate cells
41500	44100	53211	110652	49509	42000	42286	44000	nep activity lysate cells
40536	46098	79015	115122	51176	42500	40113	44500	nep activity lysate cells
42007	48715	80766	120881	52504	42900	44391	45500	nep activity lysate cells
45022	50852	91000	90239	55017	53200	45056	46300	nep activity lysate cells
43662	52338	70199	95438	42891	40600	46871	47800	nep activity lysate cells
47111	55004	71054	95430	42507	41231	36993	37661	nep activity lysate cells
28774	35621	72187	86554	40982	45211	30992	38713	nep activity lysate cells
44506	38765	74442	80887	45675	38177	32152	40987	nep activity lysate cells
Control-	Control+	LV-NEP-	LV-NEP+	LV-secNEP-	LV-secNEP+	LV-apoBsecNEP-	LV-apoBsecNEP+
32	151	84	85	46	67	64	63	casp3 activity PI cells
36	124	87	78	50	70	68	80	casp3 activity PI cells
40	167	94	93	54	74	76	91	casp3 activity PI cells
41	182	71	88	62	75	85	45	casp3 activity PI cells
43	193	95	75	47	80	59	70	casp3 activity PI cells
50	179	75	107	35	85	70	90	casp3 activity PI cells
39	168	61	80	55	61	51	20	casp3 activity PI cells
54	210	72	77	38	66	31	43	casp3 activity PI cells
52	145	81	65	31	55	47	57	casp3 activity PI cells
59	165	62	96	42	51	43	68	casp3 activity PI cells
Control-	Control+	LV-NEP-	LV-NEP+	LV-secNEP-	LV-secNEP+	LV-apoBsecNEP-	LV-apoBsecNEP+
156	76	229	167	182	202	156	181	Tubulin PI
192	55	234	209	198	219	178	184	Tubulin PI
198	78	231	212	243	215	211	192	Tubulin PI
220	122	228	241	192	223	235	196	Tubulin PI
198	75	242	221	194	189	241	198	Tubulin PI
230	87	249	239	215	220	226	206	Tubulin PI
175	96	220	203	175	192	202	202	Tubulin PI
202	72	248	196	220	214	217	189	Tubulin PI
190	108	215	203	176	207	195	210	Tubulin PI
211	102	196	250	173	194	247	218	Tubulin PI
