# Supplementary material for: Correction: Peripheral Delivery of a CNS Targeted, Metalo-Protease Reduces Aβ Toxicity in a Mouse Model of Alzheimer’s Disease
Source: PLoS One. 2025 Aug 20;20(8):e0330647. doi: 10.1371/journal.pone.0330647 (PMC12367130; doi:10.1371/journal.pone.0330647)
Supplement: S4 File — (XLSX) [file pone.0330647.s004.xlsx]

## Sheet: Sheet1
Control	LV-NEP	LV-secNep	LV-ApoB secNep			nontg LV-ctl	nontg LV-Nep	nontg LV-secNep	nontg LV-secNep Apob		tg LV-ctl	tg LV-Nep	tg LV-secNep	tg LV-secNep Apob
1.14	1.31	1.55	0.86	FLAPP/act		0.63	0.93	0.55	0.95	psd95/act	0.42	0.22	0.66	0.58
1.75	1.96	1.27	1.22	FLAPP/act		0.52	0.88	0.734	0.73	psd95/act	0.41	0.42	0.39	0.79
1.49	1.57	1.109	1.15	FLAPP/act		0.83	1.09	0.43	0.52	psd95/act	0.35	0.27	0.31	1.2
1.34	1.86	1.59	1.49	FLAPP/act		1.1	0.85	0.49	0.94	psd95/act	0.39	0.28	0.58	0.95
1.22	1.57	1.15	1.31	FLAPP/act		0.81	0.79	0.91	0.87	psd95/act	0.27	0.39	0.69	1.1
1.25	1.19	1.07	0.78	FLAPP/act		0.76	0.71	0.65	0.791	psd95/act	0.38	0.21	0.71	0.64
Control	LV-NEP	LV-secNep	LV-ApoB secNep			nontg LV-ctl	nontg LV-Nep	nontg LV-secNep	nontg LV-secNep Apob		tg LV-ctl	tg LV-Nep	tg LV-secNep	tg LV-secNep Apob
1.21	1.62	1.22	0.472	mono/act		1.83	1.89	1.61	1.72	snap25/actin	0.64	0.89	0.71	1.24
1.76	1.19	1.55	0.28	mono/act		1.91	2.5	2.8	1.16	snap25/actin	0.75	0.71	0.89	1.55
1.53	1.46	1.13	0.351	mono/act		1.123	1.46	1.14	2.77	snap25/actin	0.61	0.51	0.55	1.44
1.34	1.14	1.42	0.38	mono/act		1.75	1.97	1.29	1.59	snap25/actin	0.54	0.83	0.62	2.2
1.18	1.61	1.14	0.41	mono/act		2.1	1.52	1.52	1.89	snap25/actin	0.58	0.79	0.98	1.78
1.62	0.97	0.98	0.43	mono/act		1.14	1.71	1.35	1.17	snap25/actin	0.49	1.1	0.76	1.31
