# Supplementary material for: Correction: Peripheral Delivery of a CNS Targeted, Metalo-Protease Reduces Aβ Toxicity in a Mouse Model of Alzheimer’s Disease
Source: PLoS One. 2025 Aug 20;20(8):e0330647. doi: 10.1371/journal.pone.0330647 (PMC12367130; doi:10.1371/journal.pone.0330647)
Supplement: S5 File — (ZIP) [file pone.0330647.s005.zip]

Archive with 9 entries (8 files):
- S5 File. Image data underlying Figs 5I-P/
- S5 File. Image data underlying Figs 5I-P/Abeta intracell tg LV-control.tif
- S5 File. Image data underlying Figs 5I-P/Abeta intracell tg LV-NEP.tif
- S5 File. Image data underlying Figs 5I-P/Abeta intracell tg LV-secNEP apoB.tif
- S5 File. Image data underlying Figs 5I-P/Abeta intracell tg LV-secNEP.tif
- S5 File. Image data underlying Figs 5I-P/Abeta plaques tg LV-control.tif
- S5 File. Image data underlying Figs 5I-P/Abeta plaques tg LV-Nep.tif
- S5 File. Image data underlying Figs 5I-P/Abeta plaques tg LV-sec-Nep.tif
- S5 File. Image data underlying Figs 5I-P/Abeta plaques tg LV-secNep Apob.tif
