# Supplementary material for: Correction: Peripheral Delivery of a CNS Targeted, Metalo-Protease Reduces Aβ Toxicity in a Mouse Model of Alzheimer’s Disease
Source: PLoS One. 2025 Aug 20;20(8):e0330647. doi: 10.1371/journal.pone.0330647 (PMC12367130; doi:10.1371/journal.pone.0330647)
Supplement: S6 File — (XLSX) [file pone.0330647.s006.xlsx]

## Sheet: Sheet1
group	Abeta plaques %	SNAP25 ICC	PSD95 ICC	NEP ICC	Abeta intracell ICC
Tg LV-control	5.14	12.34	5.9	12.5	241
Tg LV-control	3.33	15.6	3.8	7.8	154
Tg LV-control	2.75	10.9	2.4	15.7	179
Tg LV-control	4.12	9.6	6.8	10.9	187
Tg LV-control	3.98	13.8	5.9	24.5	192
Tg LV-control	4.31	8.5	3.9	10.7	215
Tg LV-control	2.51	11.3	8.1	31	190
Tg LV-control	4.79	14.9	6.12	15.1	168
tg LV-NEP	4.21	17.8	3.7	39.7	143
tg LV-NEP	3.88	10.1	6.1	10.4	167
tg LV-NEP	4.11	12.2	4.3	28.6	172
tg LV-NEP	3.48	14.5	5.5	18.1	170
tg LV-NEP	3.55	11.3	3.1	22.7	177
tg LV-NEP	3.67	9.7	4.7	14.5	185
tg LV-NEP	3.91	14.8	6.2	21.1	210
tg LV-NEP	3.05	13.63	3.2	15.8	192
tg LV-secNEP	2.91	18.1	7.5	82.3	156
tg LV-secNEP	2.76	13.2	10.7	55.9	210
tg LV-secNEP	3.13	14.5	6.6	69	134
tg LV-secNEP	3.28	11.8	6.3	56	135
tg LV-secNEP	2.91	17.2	6.9	51.6	195
tg LV-secNEP	2.51	16.1	7.7	45.3	122
tg LV-secNEP	3.14	12.3	9.7	62.6	142
tg LV-secNEP	2.24	13.1	6.1	61.4	163
tg LV-apobsecNEP	1.85	24.1	10.1	247	76
tg LV-apobsecNEP	0.91	19.5	14.8	145	126
tg LV-apobsecNEP	1.18	23.8	6.7	216	85
tg LV-apobsecNEP	1.25	19.2	12.5	152	95
tg LV-apobsecNEP	1.64	18.5	14.1	196	78
tg LV-apobsecNEP	0.96	24.2	8.5	250	86
tg LV-apobsecNEP	1.44	23.1	15	233	56
tg LV-apobsecNEP	1.13	19.7	13	249	99
nontg LV-ctl	0	14.5	12.9	21.5	NA
nontg LV-ctl	0	17.1	9.5	30.7	NA
nontg LV-ctl	0	16.7	12.8	21.8	NA
nontg LV-ctl	0	18.9	13.7	17.3	NA
nontg LV-ctl	0	19.5	10.9	22.8	NA
nontg LV-ctl	0	24.5	14.2	27.9	NA
nontg LV-ctl	0	18.6	10.4	24.6	NA
nontg LV-ctl	0	20.1	13.1	18.6	NA
nontg LV-NEP	0	17.6	10.8	28.9	NA
nontg LV-NEP	0	17.2	11.5	32.1	NA
nontg LV-NEP	0	20.9	13.3	16.5	NA
nontg LV-NEP	0	15.2	14.5	25.8	NA
nontg LV-NEP	0	16.1	12.7	38.5	NA
nontg LV-NEP	0	16.5	14.9	19.7	NA
nontg LV-NEP	0	19.9	14.2	23.1	NA
nontg LV-NEP	0	18.4	15	30.7	NA
nontg LV-secNEP	0	18.4	9.6	55.4	NA
nontg LV-secNEP	0	23.4	12.8	52.1	NA
nontg LV-secNEP	0	21.5	11.8	41.9	NA
nontg LV-secNEP	0	17.6	10.3	48.3	NA
nontg LV-secNEP	0	22	11.7	61.4	NA
nontg LV-secNEP	0	19.5	10.5	36.7	NA
nontg LV-secNEP	0	23.6	12.5	44.9	NA
nontg LV-secNEP	0	24.5	12.1	30.5	NA
nontg LV-apobsecNEP	0	14.4	12.8	129	NA
nontg LV-apobsecNEP	0	15.9	14.7	79.8	NA
nontg LV-apobsecNEP	0	21.8	11.6	115	NA
nontg LV-apobsecNEP	0	23.1	10.3	176	NA
nontg LV-apobsecNEP	0	22.6	14.9	95.4	NA
nontg LV-apobsecNEP	0	21	9.5	140.1	NA
nontg LV-apobsecNEP	0	19.2	14.1	153.2	NA
nontg LV-apobsecNEP	0	16.8	13.3	89.8	NA
