# Supplementary material for: Correction: Peripheral Delivery of a CNS Targeted, Metalo-Protease Reduces Aβ Toxicity in a Mouse Model of Alzheimer’s Disease
Source: PLoS One. 2025 Aug 20;20(8):e0330647. doi: 10.1371/journal.pone.0330647 (PMC12367130; doi:10.1371/journal.pone.0330647)
Supplement: S7 File — (ZIP) [file pone.0330647.s007.zip]

Archive with 4 entries (3 files):
- S7 File - Image data underlying Figs 6C, 6F, 6G,/
- S7 File - Image data underlying Figs 6C, 6F, 6G,/Apobsecnep Abeta CD68.tif
- S7 File - Image data underlying Figs 6C, 6F, 6G,/Apobsecnep Abeta Nep LV-apoBsec nep.tif
- S7 File - Image data underlying Figs 6C, 6F, 6G,/Apobsecnep Abeta Nep LV-ctl.tif
