# Supplementary material for: Correction: Peripheral Delivery of a CNS Targeted, Metalo-Protease Reduces Aβ Toxicity in a Mouse Model of Alzheimer’s Disease
Source: PLoS One. 2025 Aug 20;20(8):e0330647. doi: 10.1371/journal.pone.0330647 (PMC12367130; doi:10.1371/journal.pone.0330647)
Supplement: S8 File — (ZIP) [file pone.0330647.s008.zip]

Archive with 5 entries (4 files):
- S8 File. Image data underlying Figs S4C, S4F, S4I, S4L/
- S8 File. Image data underlying Figs S4C, S4F, S4I, S4L/apobsecnep Abeta CD11b LV-apobsecnep.tif
- S8 File. Image data underlying Figs S4C, S4F, S4I, S4L/apobsecnep Abeta CD11b LV-control.tif
- S8 File. Image data underlying Figs S4C, S4F, S4I, S4L/apobsecnep Abeta iba1 LV-apobsecnep.tif
- S8 File. Image data underlying Figs S4C, S4F, S4I, S4L/apobsecnep Abeta Iba1 LV-control2.tif
